# Supplementary material for: Comparative genomics of closely related Salmonella enterica serovar Typhi strains reveals genome dynamics and the acquisition of novel pathogenic elements
Source: BMC Genomics. 2014 Nov 20;15(1):1007. doi: 10.1186/1471-2164-15-1007 (PMC4289253; doi:10.1186/1471-2164-15-1007)
Supplement: Supplementary file 1 — Additional file 1: Genomic features of S . Typhi strains. (XLSX 10 KB) [file 12864_2013_6828_MOESM1_ESM.xlsx]

## Sheet: Sheet1
Additional file 1: Genome features of S. Typhi
Features	BL196	CR0044	ST0208
Approximate genome size (Mb)	4.74	4.76	4.8
G+C content (mol %)	53.21	52.1	52
Protein coding sequences	4875	4884	4890
Percentage of coding region	87.1	85.8	83.7
Average CDS length	875	825	810
No. of tRNAs	76	69	71
No. of rRNAs	22	22	22
Percentage of hypothetical proteins	4.2	4.2	4.3
Percentage of uncharacterized protein	11.5	11.5	11.6
