# Supplementary material for: Comparative genomics of closely related Salmonella enterica serovar Typhi strains reveals genome dynamics and the acquisition of novel pathogenic elements
Source: BMC Genomics. 2014 Nov 20;15(1):1007. doi: 10.1186/1471-2164-15-1007 (PMC4289253; doi:10.1186/1471-2164-15-1007)
Supplement: Supplementary file 3 — Additional file 3: Strains used to detect prevalence of zot in S . Typhi using PCR. (XLSX 12 KB) [file 12864_2013_6828_MOESM3_ESM.xlsx]

## Sheet: Sheet1
Additional file 3: Strains used to detect prevalence of zot in S. Typhi using PCR
No	Strain	Location	Year of Isolation	Epidemiological informationa	Specimenb
1	STVC3137/87	Chile	1987	nd	nd
2	TP3/01	Kota Bharu, Malaysia	2001	nd	nd
3	ST233	Kuala Terengganu, Malaysia	1987	Sporadic	Blood
4	STVC3135/84	Chile	1984	Outbreak	nd
5	TP5/01	Kota Bharu, Malaysia	2001	nd	nd
6	ST319/87	Kota Kinabalu, Sabah, Malaysia	1987	Outbreak	nd
7	STVC3138/84	Chile	1984	Outbreak	nd
8	STVC1679/83	Chile	1983	nd	nd
9	ST985/87	Parit Buntar, Malaysia	1987	Sporadic	nd
10	ST309/91	Kota Kinabalu, Sabah, Malaysia	1991	Outbreak	nd
11	ST243/90	Alor Setar, Malaysia	1990	nd	Stool
12	ST2/00	Klang, Malaysia	2000	nd	Blood
13	TP672/05	Klang, Malaysia	2005	nd	nd
14	STVC1680/83	Chile	1983	nd	nd
15	ST1165/87	Penang, Malaysia	1987	Outbreak	nd
16	ST264	Alor Setar, Malaysia	1990	Outbreak	nd
17	TP16/99	Kota Bharu, Malaysia	1999	nd	Stool
18	41/00	Kuala Lumpur, Malaysia	2000	nd	Blood
19	ST24	Kuala Lumpur, Malaysia	1997	nd	Stool
20	ST168	Johor Bahru	1990	Outbreak	nd
21	TP5/99	Kuala Lumpur, Malaysia	1999	nd	Blood
22	TP12/97	Kuala Lumpur, Malaysia	1997	nd	Blood
23	STVC4341/87	Chile	1987	nd	nd
24	ST26	Kuala Lumpur, Malaysia	1997	nd	Stool
25	ST245/90	Alor Setar, Malaysia	1990	Outbreak	Stool
26	TP3/97	Ipoh, Malaysia	1997	nd	Blood
27	ST6	Kuala Lumpur, Malaysia	1997	nd	Stool
28	TP675/05	SK, Malaysia	2005	Sporadic	Blood
29	TP5/00	Kota Bharu, Malaysia	2000	nd	Stool
30	TP80/04	Johor Bahru, Malaysia	2004	nd	Blood
31	ST9	Kuala Lunmpur, Malaysia	1997	nd	Stool
32	STVC3134/87	Chile	1987	nd	nd
33	ST142/05	Kelantan, Malaysia	2005	nd	Blood
34	ST91/04	Kota Bharu, Malaysia	2004	nd	nd
35	ST20	Kuala Lumpur, Malaysia	1997	nd	Stool
36	BL196	Kelantan, Malaysia	2005	Outbreak	Blood
37	CR0044	Kelantan, Malaysia	2007	Carrier	Stool
38	CR0063	Kelantan, Malaysia	2007	Carrier	Stool
39	ST0208	Kuala Lumpur, Malaysia	2008	Sporadic	Stool
40	UJ308A	Papua New Guinea	1998	Fatal case	Blood
41	UJ816A	Papua New Guinea	1998	Sporadic	Blood
	a and b abbreviation nd:not determined
