# Supplementary material for: Comparative genomics of closely related Salmonella enterica serovar Typhi strains reveals genome dynamics and the acquisition of novel pathogenic elements
Source: BMC Genomics. 2014 Nov 20;15(1):1007. doi: 10.1186/1471-2164-15-1007 (PMC4289253; doi:10.1186/1471-2164-15-1007)
Supplement: Supplementary file 5 — Additional file 5: Primers used for zot prevalence screening in S . Typhi strains. (XLSX 10 KB) [file 12864_2013_6828_MOESM5_ESM.xlsx]

## Sheet: Sheet1
Additional file 5: Primers used for zot prevalence screening in S. Typhi strains
Target	Primer	Sequences	Size of PCR product (bp)	Annealing temperature (⁰C)
Zot	ZotF	ATATTGGCATACCCGGCTCA	1026	57
	ZotR	TTCCCCGTATAAAGCGTCAC
