# Supplementary material for: Comparative genomics of closely related Salmonella enterica serovar Typhi strains reveals genome dynamics and the acquisition of novel pathogenic elements
Source: BMC Genomics. 2014 Nov 20;15(1):1007. doi: 10.1186/1471-2164-15-1007 (PMC4289253; doi:10.1186/1471-2164-15-1007)
Supplement: Supplementary file 6 — Additional file 6: nsSNPs detected in S . Typhi strains BL196 and CR0044. (XLSX 11 KB) [file 12864_2013_6828_MOESM6_ESM.xlsx]

## Sheet: Sheet1
Additional file 6: nsSNPs detected between S. Typhi strains BL196 and CR0044
SNPs type	nsSNP Position	Amino Acid changes	Nucleotide changes	Genes
Nonsynonymous mutation	324.2	G,V	T,G	Transport system binding protein
Nonsynonymous mutation	14.2	G,E	A,G	Uncharacterized protein yjaG
Nonsynonymous mutation	38.3	H,Q	A,C	Penicillin-binding protein activator LpoB
Nonsynonymous mutation	186.2	G,V	T,G	L-lactate dehydrogenase [cytochrome]
Nonsynonymous mutation	587.1	A,P	C,G	Fumarate reductase flavoprotein subunit
Nonsynonymous mutation	299.1	S,P	T,C	Arabinose 5-phosphate isomerase KdsD
Nonsynonymous mutation	207.2	T,I	T,C	Glyoxylate/hydroxypyruvate reductase B
Nonsynonymous mutation	383.1	A,T	A,G	PTS system, trehalose-specific IIBC component
Nonsynonymous mutation	109.2	D,G	A,G	Undecaprenyl phosphate-alpha-4-amino-4-deoxy-L-arabinose arabinosyl transferase
Nonsynonymous mutation	90.1	F,V	T,G	Ethanolamine utilization protein EutK
Nonsynonymous mutation	585.2	G,V	T,G	TonB-dependent receptor
Nonsynonymous mutation	274.2	G,V	T,G	Protein translocase subunit SecY
Nonsynonymous mutation	213.2	A,D	A,C	Uncharacterized protein yfiQ
Nonsynonymous mutation	104.3	F,L	A,C	LysR family transcriptional regulator YeiE
Nonsynonymous mutation	202.1	R,G	C,G	Transporter, small conductance mechanosensitive ion channel family protein
Nonsynonymous mutation	197.2	D,G	A,G	Inner membrane protein yjjP
Nonsynonymous mutation	225.1	T,P	A,C	Galactokinase
Nonsynonymous mutation	66.1	T,P	A,C	Alpha-galactosidase
Nonsynonymous mutation	117.1	D,Y	T,G	Uncharacterized protein
Nonsynonymous mutation	122.3	N,K	A,C	Glutathione S-transferase
Nonsynonymous mutation	53.1	H,Y	T,C	Vi polysaccharide biosynthesis protein tviE
Nonsynonymous mutation	13.1	W,G	T,G	NADH pyrophosphatase
Nonsynonymous mutation	6.2	G,V	T,G	Alpha-ribazole phosphatase
Nonsynonymous mutation	128.2	T,N	A,C	YjbG polysaccharide synthesis-related protein
Nonsynonymous mutation	511.2	P,L	T,C	Glycosyl hydrolase, family 31
Nonsynonymous mutation	185.2	G,V	T,G	Radical SAM domain containing protein
Nonsynonymous mutation	193.2	P,L	T,C	RNA polymerase sigma factor rpoS
Nonsynonymous mutation	51.2	A,D	A,C	Phage baseplate assembly protein
Nonsynonymous mutation	2.1	A,T	A,G	Uncharacterized 9.1 kDa protein in spaS 3'region SPA-ORF10; ORF-10
