# Supplementary material for: Comparative genomics of closely related Salmonella enterica serovar Typhi strains reveals genome dynamics and the acquisition of novel pathogenic elements
Source: BMC Genomics. 2014 Nov 20;15(1):1007. doi: 10.1186/1471-2164-15-1007 (PMC4289253; doi:10.1186/1471-2164-15-1007)
Supplement: Supplementary file 7 — Additional file 7: a: High-resolution melting profile of rpoS fragment in normalised graph mode. b: High-resolution melting profile of Vi-polysaccharide biosynthesis tviE fragment in normalised graph mode. (ZIP 357 KB) [file 12864_2013_6828_MOESM7_ESM.zip]

Archive with 2 entries (2 files):
- 1724553800106302_add8a.pdf
- 1724553800106302_add8b.pdf
