# Supplementary material for: Comparative genomics of closely related Salmonella enterica serovar Typhi strains reveals genome dynamics and the acquisition of novel pathogenic elements
Source: BMC Genomics. 2014 Nov 20;15(1):1007. doi: 10.1186/1471-2164-15-1007 (PMC4289253; doi:10.1186/1471-2164-15-1007)
Supplement: Supplementary file 8 — Additional file 8: Prediction of nsSNP effects on rpoS and tviE using multi-predictive tools. (XLSX 11 KB) [file 12864_2013_6828_MOESM8_ESM.xlsx]

## Sheet: Sheet1
Additional file 9: Prediction of nsSNP effect on rpoS and tviE using multi-predictive tools
gene	SNP	mutation	Poly-Phen2		SIFT		Provean		SNAP		i-Mutant 3.0		PredictSNP1.0
			PSIC	Prediction	Probability	Prediction	Score	Prediction	RI		DDG	stability	PredictSNP	MAPP	PhD-SNP	Panther
rpoS	nsSNP	P193L	1	Damaging	0	Affect protein function	-9.261	deleterious	0	Non-neutral	0.89 Kcal/mol	large increase of stability	deleterious	deleterious	deleterious	deleterious
tviE	nsSNP	H53Y	0.026	Benign	0.17	tolerated	-0.54	neutral	0	Non-neutral	-0.54 Kcal/mol	large decrease of stability	neutral	deleterious	neutral	non detected
Polyphen2, the scale of 0.00 (benign) to 1.00 (highly damaging)
SIFT, amino acid with probability <0.05 are predicted to be deleterious
Provean, variants with a score equal to or below -2.5 are considered "deleterious" whereas variants with a score above -2.5 are considered neutral
SNAP, RI, reliability index >= 0 (reliable)
i-Mutant 3.0, neutral mutation (-0.5 ≤ DDG ≥ 0.5 kcal/mol), large decrease of protein stability (<-0.5 kcal/mol) and a large increase of protein stability (>0.5 kcal/mol)
PredictSNP1.0, prediction as predicted in the webserver
	Predicted to affect protein function
	Neutral/tolerated on protein function
