# Supplementary material for: Comparative genomics of closely related Salmonella enterica serovar Typhi strains reveals genome dynamics and the acquisition of novel pathogenic elements
Source: BMC Genomics. 2014 Nov 20;15(1):1007. doi: 10.1186/1471-2164-15-1007 (PMC4289253; doi:10.1186/1471-2164-15-1007)
Supplement: Supplementary file 10 — Additional file 10: Primers used for PCR, direct sequencing and high-resolution melt analysis for nsSNP detected in S . Typhi strains BL196 and CR0044. (XLSX 9 KB) [file 12864_2013_6828_MOESM10_ESM.xlsx]

## Sheet: Sheet1
Additional file 7: Primers used for PCR, direct sequencing and High Resolution Melt analysis for nsSNP detected between S. Typhi strains BL196 and CR0044
Target genes	Primers	Sequences	Size of PCR products (bp)	Annealing temperature (⁰C)
rpoS	RpoS-F	TGTCGCATAAACTGGACCAC	97	56
	RpoS-R	TCGTTGAGACGAAGCATACG
tviE	TviE-F	TGAATTACCGACTGAGGCTTT	82	55
	TviE-R	ACGCTCCGTTTCATTGACAT
